# Supplementary material for: Functional Genomic Insights into Probiotic Bacillus siamensis Strain B28 from Traditional Korean Fermented Kimchi
Source: Foods. 2021 Aug 17;10(8):1906. doi: 10.3390/foods10081906 (PMC8394110; doi:10.3390/foods10081906)
Supplement: Supplementary file 1 [file foods-10-01906-s001.zip]

Archive with 1 entries (1 files):
- foods-1288651-supplementary.pdf
